# Supplementary material for: Eradication of Therapy-Resistant Cancer Stem Cells by Novel Telmisartan Derivatives
Source: J Med Chem. 2024 Dec 18;68(1):287–306. doi: 10.1021/acs.jmedchem.4c01865 (PMC11726677; doi:10.1021/acs.jmedchem.4c01865)
Supplement: Supplementary file 2 — jm4c01865_si_002.xlsx [file jm4c01865_si_002.xlsx]

## Sheet: Study Design
Group	Test Article	Route	Schedule	Dosage			Mice
				Conc. (mg/mL)	Vol. (mL/kg)	Dose (mg/kg)
1	Vehicle	PO	QD x 30 days	-	10	-	7
2	Imatinib	PO	QD × 30 days	5	10	50	7
3	7c	PO	QD x 30 days	1	10	10	7
4	Imatinib + 7c	PO	QD x 30 days	5	10	50	7
		PO	QD × 30 days	1	10	10	7
						Total number of animals	28

## Sheet: Body Weight
		Dose		Body Weight (g)
Gr.	Treatment	(mg/kg)	No.
		(Route)		Day 1	Day 5	Day 8	Day 12	Day 15	Day 19	Day 22	Day 26	Day 29	Day 33
1			1	24	24	23	22	22	20	20	21	21	22
			2	27	26	26	26	25	25	24	24	25	26
			3	24	25	25	24	24	24	24	24	24	25
	Vehicle	10 mL/kg	4	24	24	25	24	24	24	25	24	25	25
	(10% DMSO/10% Solutol HS-15/80% of WFI)	(QD x 30 days)	5	24	23	23	24	24	23	23	23	23	23
		PO	6	25	22	22	22	22	21	21	21	21	22
			7	23	22	21	22	21	23	22	21	21	21
			Mean	24.4	23.7	23.6	23.4	23.1	22.9	22.7	22.6	22.9	23.4
			SEM	0.480929	0.565445	0.685119	0.571429	0.553283	0.670059	0.680136	0.571429	0.704698	0.719032
2			1	23	23	24	23	22	23	23	23	24	25
			2	23	23	24	23	22	23	23	23	24	25
			3	26	26	26	26	25	26	25	25	21	24
		50 mg/kg	4	26	27	27	27	27	28	28	27	27	29
	Imatinib	(QD x 30 days)	5	25	25	25	26	25	27	26	25	25	26
		PO	6	22	21	21	22	22	22	22	22	22	24
			7	24	24	24	24	24	25	24	25	24	25
			Mean	24.1	24.1	24.4	24.4	23.9	24.9	24.4	24.3	23.9	25.4
			SEM	0.594762	0.769309	0.719032	0.719032	0.737711	0.857143	0.782461	0.644179	0.737711	0.649437
3			1	23	23	23	23	23	23	24	25	23	24
			2	25	24	23	23	23	25	25	26	26	27
			3	23	23	22	22	22	22	23	22	21	22
		10 mg/kg	4	25	25	26	25	25	25	25	25	26	26
	7c	(QD x 30 days)	5	26	26	28	27	27	28	27	27	28	28
		PO	6	26	25	24	24	23	25	23	23	24	26
			7	21	21	22	22	21	22	22	22	22	23
			Mean	24.1	23.9	24	23.7	23.4	24.3	24.1	24.3	24.3	25.1
			SEM	0.704698	0.63353	0.845154	0.680136	0.751416	0.808122	0.63353	0.746876	0.944011	0.8289
4			1	24	24	24	23	23	23	23	23	23	24
		50 mg/kg	2	22	20	19	19	19	20	21	21	21	22
		(QD x 30 days)	3	24	25	25	24	25	25	25	25	24	25
	Imatinib	PO	4	25	25	24	24	25	25	24	24	24	25
	+	+	5	25	25	26	25	26	25	25	26	26	26
	7c	10 mg/kg	6	26	24	25	24	25	25	25	25	25	25
		(QD x 30 days)	7	24	23	23	23	23	23	23	24	24	25
		PO	Mean	24.3	23.7	23.7	23.1	23.7	23.7	23.7	24	23.9	24.6
			SEM	0.473804	0.680136	0.865043	0.737711	0.892143	0.714286	0.565445	0.617213	0.594762	0.480929

## Sheet: Tumor Volume
		Dose		Tumor Volume (mm3)
Gr.	Treatment	(mg/kg)	No.
		(Route)		Day 1	Day 5	Day 8	Day 12	Day 15	Day 19	Day 22	Day 26	Day 29	Day 33
1			1	190	226	333	572	675	965	1229	1738	1977	2618
			2	166	197	285	598	942	1369	2016	2521	3049	3565
			3	154	161	186	311	497	733	1107	1868	2134	2617
	Vehicle	10 mL/kg	4	145	159	199	272	344	447	778	1007	1496	1966
	(10% DMSO/10% Solutol HS-15/80% of WFI)	(QD x 30 days)	5	140	149	156	158	236	367	536	929	1122	1980
		PO	6	131	205	309	613	1251	1368	1613	2222	2470	3517
			7	115	203	234	362	495	514	562	916	1626	2731
			Mean	149	186	243	412	634	823	1120	1600	1982	2713
			SEM	9	11	25	69	134	159	209	249	244	243
2			1	171	220	415	897	1151	1798	2325	2840	3407	4398
			2	162	162	159	157	157	155	155	159	163	168
			3	158	160	161	161	148	148	143	143	149	154
			4	149	144	140	136	119	119	110	105	103	125
		50 mg/kg	5	144	151	151	156	142	139	139	205	241	396
	Imatinib	(QD x 30 days)	6	133	138	184	315	350	612	1010	1966	2692	3063
		PO	7	124	133	136	138	121	121	116	119	127	139
			Mean	149	158	192	280	313	442	571	791	983	1206*
			SEM	6	11	38	106	143	236	317	427	539	669
			% TGI	NA	76	54	50	66	57	57	56	55	59
			% T/C	NA	85	79	68	49	54	51	49	50	44
3			1	171	197	202	213	216	207	181	181	184	200
			2	163	204	360	711	991	1716	2448	2912	3497	4707
			3	155	162	167	201	317	521	891	1522	1803	2923
			4	149	148	154	158	165	192	198	206	214	214
		10 mg/kg	5	140	149	155	164	168	174	180	188	196	196
	7c	(QD x 30 days)	6	136	187	464	949	1349	1858	2149	2607	2946	3520
		PO	7	124	130	133	143	143	148	149	156	163	172
			Mean	148	168	234	363	478	688	885	1110	1286	1705*
			SEM	6	11	48	124	184	288	379	465	550	738
			% TGI	NA	46	9	18	32	20	24	34	38	39
			% T/C	NA	90	96	88	75	84	79	69	65	63
4			1	165	203	221	289	333	499	645	946	1165	1847
			2	161	180	252	416	510	658	799	1157	1403	2025
		50 mg/kg	3	158	168	168	177	164	164	160	156	156	156
		(QD x 30 days)	4	153	158	158	163	178	184	196	198	210	213
	Imatinib	PO	5	138	142	142	144	133	133	151	149	154	154
	+	+	6	138	150	145	145	150	152	156	193	236	254
	7c	10 mg/kg	7	127	136	145	197	218	561	674	1285	1641	2186
		(QD x 30 days)	Mean	149	162	176	219	241	336	397	583*	709*	976*
		PO	SEM	5	9	16	38	51	86	111	197	251	371
			% TGI	NA	65	71	73	81	72	74	70	69	68
			% T/C	NA	87	72	53	38#	41#	35#	36#	36#	36#
(*): Indicates a significant (p < 0.05) reduction in mean tumor volume compared to the vehicle control group as determined by two-way ANOVA followed by Tukey's multiple comparison.
(#): Indicates a significant anti-tumor activity with %T/C value ≤ 42% compared to the vehicle control group.
Note: no significant difference in tumor volume was detected between the monotherapy and combination therapy groups.

## Sheet: Tumor Weight
		Dose		Tumor Weight (g)
Gr.	Treatment	(mg/kg)	No.
		(Route)
1			1	2.158
			2	3.611
			3	2.703
	Vehicle	10 mL/kg	4	2.414
	(10% DMSO/10% Solutol HS-15/80% of WFI)	(QD x 30 days)	5	1.978
		PO	6	2.969
			7	2.444
			Mean	2.6
			SEM	0.208
2			1	4.442
			2	0.194
			3	0.08
		50 mg/kg	4	0.082
	Imatinib	(QD x 30 days)	5	0.351
		PO	6	3.076
			7	0.081
			Mean	1.2
			SEM	0.682
3			1	0.078
			2	3.807
			3	2.646
		10 mg/kg	4	0.268
	7c	(QD x 30 days)	5	0.057
		PO	6	4.319
			7	0.06
			Mean	1.6
			SEM	0.727
4			1	1.726
		50 mg/kg	2	2.505
		(QD x 30 days)	3	0.054
	Imatinib	PO	4	0.085
	+	+	5	0.064
	7c	10 mg/kg	6	0.156
		(QD x 30 days)	7	1.648
		PO	Mean	0.9
			SEM	0.392
