# Supplementary material for: Eradication of Therapy-Resistant Cancer Stem Cells by Novel Telmisartan Derivatives
Source: J Med Chem. 2024 Dec 18;68(1):287–306. doi: 10.1021/acs.jmedchem.4c01865 (PMC11726677; doi:10.1021/acs.jmedchem.4c01865)
Supplement: Supplementary file 3 — jm4c01865_si_003.csv [file jm4c01865_si_003.csv]

Compound	SMILE
1a	CCCC1=NC2=CC=CC=C2N1CC3=CC=CC=C3C(O)=O
2a	CCCC1=NC2=CC=CC=C2N1CC3=CC=CC(C(O)=O)=C3
3a	CCCC1=NC2=CC=CC=C2N1CC3=CC=C(C(O)=O)C=C3
4a	CCCC1=NC2=CC=CC=C2N1CC3=CC=C(C4=CC=CC=C4C(O)=O)C=C3
5a	CCCC1=NC2=CC=CC=C2N1CC3=CC=C(C4=CC=CC(C(O)=O)=C4)C=C3
6a	CCCC1=NC2=CC=CC=C2N1CC3=CC=C(C4=CC=C(C(O)=O)C=C4)C=C3
7a	CCCC1=NC2=C(C)C=C(C3=NC(C=CC=C4)=C4N3C)C=C2N1CC5=CC=C(C6=CC=CC=C6C(O)=O)C=C5
1b	CCCC1=NC2=CC=CC=C2N1CC3=CC=CC=C3C(OC)=O
2b	CCCC1=NC2=CC=CC=C2N1CC3=CC=CC(C(OC)=O)=C3
3b	CCCC1=NC2=CC=CC=C2N1CC3=CC=C(C(OC)=O)C=C3
4b	CCCC1=NC2=CC=CC=C2N1CC3=CC=C(C4=CC=CC=C4C(OC)=O)C=C3
5b	CCCC1=NC2=CC=CC=C2N1CC3=CC=C(C4=CC=CC(C(OC)=O)=C4)C=C3
6b	CCCC1=NC2=CC=CC=C2N1CC3=CC=C(C4=CC=C(C(OC)=O)C=C4)C=C3
7b	CCCC1=NC2=C(C)C=C(C3=NC(C=CC=C4)=C4N3C)C=C2N1CC5=CC=C(C6=CC=CC=C6C(OC)=O)C=C5
1c	CCCC1=NC2=CC=CC=C2N1CC3=CC=CC=C3C(N)=O
2c	CCCC1=NC2=CC=CC=C2N1CC3=CC=CC(C(N)=O)=C3
3c	CCCC1=NC2=CC=CC=C2N1CC3=CC=C(C(N)=O)C=C3
4c	CCCC1=NC2=CC=CC=C2N1CC3=CC=C(C4=CC=CC=C4C(N)=O)C=C3
5c	CCCC1=NC2=CC=CC=C2N1CC3=CC=C(C4=CC=CC(C(N)=O)=C4)C=C3
6c	CCCC1=NC2=CC=CC=C2N1CC3=CC=C(C4=CC=C(C(N)=O)C=C4)C=C3
7c	CCCC1=NC2=C(C)C=C(C3=NC(C=CC=C4)=C4N3C)C=C2N1CC5=CC=C(C6=CC=CC=C6C(N)=O)C=C5
